# Supplementary material for: Intensive Cycloalkyl-Fused Pyridines for Aminopyridyl–Zinc–Heteroimidazoles Achieving High Efficiency toward the Ring-Opening Polymerization of Lactides
Source: Molecules. 2024 Aug 31;29(17):4150. doi: 10.3390/molecules29174150 (PMC11397438; doi:10.3390/molecules29174150)
Supplement: Supplementary file 1 [file molecules-29-04150-s001.zip]

Archive with 1 entries (1 files):
- molecules-3154353-supplementary.pdf
